# Supplementary material for: SH2 Domain-Containing Phosphatase-SHP2 Attenuates Fibrotic Responses through Negative Regulation of Mitochondrial Metabolism in Lung Fibroblasts
Source: Diagnostics (Basel). 2023 Mar 18;13(6):1166. doi: 10.3390/diagnostics13061166 (PMC10047203; doi:10.3390/diagnostics13061166)
Supplement: Supplementary file 1 [file diagnostics-13-01166-s001.zip]

Archive with 1 entries (1 files):
- diagnostics-2280910-supplementary.pdf
